# Supplementary material for: Local Myoelectric Sensing During Human Colonic Tissue Perfusion
Source: Diagnostics (Basel). 2024 Dec 20;14(24):2870. doi: 10.3390/diagnostics14242870 (PMC11675604; doi:10.3390/diagnostics14242870)
Supplement: Supplementary file 1 [file diagnostics-14-02870-s001.zip]

Archive with 1 entries (1 files):
- diagnostics-3347778-supplementary.pdf
